# Supplementary material for: SERCA2 phosphorylation at serine 663 is a key regulator of Ca2+ homeostasis in heart diseases
Source: Nat Commun. 2023 Jun 8;14:3346. doi: 10.1038/s41467-023-39027-x (PMC10250397; doi:10.1038/s41467-023-39027-x)
Supplement: Supplementary file 4 — Source data are provided with this paper. https://doi.org/10.6084/m9.figshare.23100851. [file 41467_2023_39027_MOESM4_ESM.xlsx]

## Sheet: Figure 1B
Time (sec)	Control			TDZD8 [10µM]			SB216763 [1µM]			Thapsigargin [1µM]
	MEAN	SD	N	MEAN	SD	N	MEAN	SD	N	MEAN	SD	N		Slope : 630sec < time < 750sec
630	0.993214	0.0840446	199	1.06957	0.114391	210	1.13762	0.177803	212	0.719248	0.199067	42			MEAN	SD	N
633	1.01064	0.0892248	199	1.07398	0.123075	210	1.16246	0.20325	212	0.751144	0.186467	42		Control	0.00354673	0.00190688	199
636	1.00768	0.0857023	199	1.09191	0.129262	210	1.1689	0.204439	212	0.74184	0.187924	42		TDZD8	0.00856942	0.00209451	210
639	1.0417	0.110654	199	1.10853	0.14092	210	1.19257	0.220395	212	0.768722	0.176386	42		SB216763	0.00732382	0.00286948	212
642	1.05363	0.120586	199	1.14418	0.149272	210	1.20752	0.220358	212	0.760104	0.192272	42		Thapsigargin	0.00091831	0.00124316	42
645	1.07098	0.103137	199	1.16443	0.163784	210	1.24141	0.245455	212	0.770254	0.178578	42
648	1.05019	0.120296	199	1.18619	0.177337	210	1.2561	0.248415	212	0.768295	0.198358	42
651	1.09007	0.106519	199	1.21514	0.178878	210	1.28436	0.272104	212	0.795443	0.179654	42
654	1.11601	0.111586	199	1.25476	0.183594	210	1.29384	0.266842	212	0.803777	0.202416	42
657	1.11775	0.121783	199	1.29102	0.18711	210	1.3275	0.276997	212	0.786216	0.207743	42
660	1.14249	0.132272	199	1.322	0.196349	210	1.35018	0.29129	212	0.805437	0.194343	42
663	1.13221	0.124453	199	1.35737	0.199879	210	1.41128	0.334125	212	0.818409	0.200926	42
666	1.15717	0.133783	199	1.3771	0.206267	210	1.42508	0.335911	212	0.81221	0.184029	42
669	1.17671	0.13651	199	1.40812	0.213369	210	1.45237	0.354762	212	0.828313	0.189304	42
672	1.19304	0.149228	199	1.44213	0.214538	210	1.46813	0.336457	212	0.828524	0.183914	42
675	1.20012	0.138018	199	1.47265	0.219704	210	1.49175	0.349388	212	0.832818	0.173525	42
678	1.18816	0.160189	199	1.49574	0.217866	210	1.50238	0.352229	212	0.829125	0.178781	42
681	1.19895	0.146672	199	1.53164	0.226054	210	1.53197	0.358304	212	0.819888	0.188191	42
684	1.22563	0.153821	199	1.57255	0.224428	210	1.56095	0.365857	212	0.837659	0.176135	42
687	1.23045	0.150889	199	1.58781	0.226374	210	1.58337	0.37132	212	0.846749	0.168773	42
690	1.2428	0.157694	199	1.61014	0.226003	210	1.60705	0.388075	212	0.837778	0.168823	42
693	1.25727	0.157562	199	1.64296	0.227741	210	1.62423	0.384123	212	0.835809	0.1641	42
696	1.2646	0.158145	199	1.67183	0.229693	210	1.652	0.387114	212	0.834501	0.169872	42
699	1.2724	0.171206	199	1.69703	0.230333	210	1.671	0.380565	212	0.834651	0.174859	42
702	1.28361	0.173649	199	1.72713	0.235015	210	1.70233	0.384355	212	0.818194	0.174826	42
705	1.30495	0.189322	199	1.75307	0.234797	210	1.72154	0.385201	212	0.834964	0.166198	42
708	1.30079	0.181948	199	1.77209	0.238144	210	1.74926	0.39176	212	0.830254	0.172199	42
711	1.31695	0.189446	199	1.79229	0.232245	210	1.75964	0.38048	212	0.855262	0.156305	42
714	1.30572	0.199701	199	1.82715	0.240444	210	1.79063	0.385317	212	0.858855	0.148236	42
717	1.32357	0.201858	199	1.84075	0.240472	210	1.81052	0.386046	212	0.845318	0.157871	42
720	1.3351	0.209227	199	1.86163	0.240898	210	1.82938	0.384745	212	0.850457	0.173119	42
723	1.34112	0.208885	199	1.88484	0.243055	210	1.84519	0.386625	212	0.851401	0.163337	42
726	1.36002	0.221171	199	1.90715	0.239416	210	1.85423	0.376426	212	0.856828	0.147249	42
729	1.3786	0.223999	199	1.91571	0.241664	210	1.86467	0.371959	212	0.857523	0.155302	42
732	1.37206	0.221434	199	1.93124	0.231588	210	1.8848	0.369578	212	0.844121	0.150342	42
735	1.39958	0.231483	199	1.95287	0.246577	210	1.88728	0.363297	212	0.854261	0.148331	42
738	1.4027	0.227655	199	1.96543	0.249866	210	1.91623	0.365926	212	0.872651	0.144269	42
741	1.40281	0.225902	199	1.99061	0.246934	210	1.93717	0.373306	212	0.865036	0.139426	42
744	1.40407	0.235541	199	1.99811	0.251258	210	1.95452	0.383939	212	0.849403	0.150645	42
747	1.4021	0.2303	199	1.99726	0.242583	210	1.97256	0.384184	212	0.846135	0.149092	42
750	1.41874	0.22951	199	2.00745	0.244497	210	1.95743	0.371846	212	0.863912	0.142159	42

## Sheet: Figure 1E
Ctrl	IR
24.1	43.8
38.9	41.2
37.8	45.8
37	34.6
40	31.3
42.1	48.3
42.9	47.8
22.2	50
0	35.3
0	52.9

## Sheet: Figure 1F
hVG	Healthy	Failing
Explanted-01		33.3
Explanted-02		40
Explanted-03		40
Explanted-04		20
Explanted-05		40
Transplanted-01	0
Transplanted-02	0
Transplanted-03	11.1
Transplanted-04	11.1
Transplanted-05	31.6

## Sheet: Figure 1I
Normoxia	H/R
2.66	13.48
5.14	14.74
8.37	3.22
16.33	11.35
2.72	4.7
4.53	5.67
9.84	5.33
11.03	19.27
4.41	7.61
4.85	19.44
4.87	3.2
8.45	1.73
1.5	12.15
0.81	7.43
6.29	18.18
	11.14
	3.84
	9.12
	8.84
	6.96
	13.42
	8.35
	14.36
	12.22

## Sheet: Figure 1J
Normoxia	H/R
1.44666	5.11229
0.270514	4.38196
0.655219	2.59452
0.437805	1.41421
0.854111	5.47256
1.43419	3.02741
5.93198	0.773795
2.17294	1.12278
0.62668	0.419876
0.900249	0.567757
	0.34058
	0.839375
0.747014	1.19875
1.12271	4.10251
3.39962	3.47463
21.3533	1.10838
5.22013	1.75055
0.934319	3.12266
0.123776	1.58788
0.205904	1.51545
0.290605	5.32776
0.454704	3.17947
	2.02586
	1.58057
	4.3066
	13.201
	1.65552
	1.8593
	2.3087
	0.912625
	3.4808
	4.4398
	1.47717

## Sheet: Figure 2B
Time (sec)	293T WT			293T Serca2[S663A]			293T Serca2[S663A] + TDZD8 [10µM]
	MEAN	SD	N	MEAN	SD	N	MEAN	SD	N
630	1.00045	0.0842433	118	1.04923	0.119906	108	1.06552	0.0954534	100		Slope : 630sec < time < 750sec
633	1.0092	0.0884446	118	1.07297	0.11521	108	1.09903	0.115826	100			MEAN	SD	N
636	1.02079	0.101086	118	1.08722	0.126474	108	1.12184	0.125504	100		WT	0.00285743	0.00165004	118
639	1.05238	0.114595	118	1.10485	0.126682	108	1.14949	0.140134	100		Serca2[S663A]	0.00522887	0.00154618	108
642	1.04029	0.121978	118	1.11996	0.128649	108	1.16535	0.157513	100		Serca2[S663A] +TDZD8	0.0048754	0.00258702	100
645	1.07601	0.116272	118	1.13446	0.141551	108	1.17798	0.15378	100
648	1.05004	0.153198	118	1.15811	0.138965	108	1.20584	0.178768	100
651	1.11227	0.129268	118	1.17796	0.146023	108	1.23764	0.18258	100
654	1.13192	0.129678	118	1.19492	0.151254	108	1.23343	0.195734	100
657	1.13612	0.150208	118	1.22412	0.159714	108	1.26882	0.189342	100
660	1.14562	0.149611	118	1.23616	0.168292	108	1.27923	0.204565	100
663	1.14398	0.159042	118	1.25859	0.16372	108	1.26448	0.214854	100
666	1.16919	0.162018	118	1.27511	0.174321	108	1.28041	0.21309	100
669	1.18933	0.162627	118	1.29061	0.179189	108	1.28862	0.210357	100
672	1.18422	0.163121	118	1.30367	0.183181	108	1.30415	0.225294	100
675	1.21562	0.164271	118	1.32527	0.194518	108	1.30908	0.221941	100
678	1.17553	0.182572	118	1.33995	0.19795	108	1.31727	0.232354	100
681	1.20433	0.186129	118	1.35558	0.199212	108	1.33979	0.220551	100
684	1.23011	0.175869	118	1.38372	0.20641	108	1.34228	0.228038	100
687	1.23141	0.17961	118	1.38899	0.2138	108	1.35583	0.23825	100
690	1.24083	0.176919	118	1.40652	0.211212	108	1.36616	0.235235	100
693	1.26145	0.187691	118	1.42602	0.209803	108	1.38907	0.247455	100
696	1.26794	0.187625	118	1.45201	0.207207	108	1.40326	0.242234	100
699	1.26051	0.190875	118	1.45819	0.209724	108	1.42494	0.261295	100
702	1.27387	0.193011	118	1.47741	0.205267	108	1.42503	0.257558	100
705	1.28129	0.194806	118	1.48689	0.209676	108	1.43402	0.2663	100
708	1.27515	0.193757	118	1.51201	0.21291	108	1.46362	0.268553	100
711	1.29877	0.204167	118	1.51537	0.207368	108	1.47474	0.266883	100
714	1.26787	0.209523	118	1.52915	0.210071	108	1.49565	0.280975	100
717	1.29122	0.207123	118	1.54056	0.213587	108	1.50881	0.300917	100
720	1.28844	0.208896	118	1.55504	0.211121	108	1.52141	0.30061	100
723	1.2956	0.209696	118	1.57384	0.209736	108	1.5468	0.28917	100
726	1.31638	0.213934	118	1.57079	0.213824	108	1.57302	0.321682	100
729	1.32075	0.215327	118	1.59195	0.207469	108	1.58556	0.294944	100
732	1.31336	0.217831	118	1.61124	0.209745	108	1.61082	0.347014	100
735	1.34362	0.221571	118	1.60803	0.211857	108	1.62974	0.340467	100
738	1.34675	0.223145	118	1.62155	0.208968	108	1.64136	0.350966	100
741	1.34667	0.222664	118	1.63406	0.204864	108	1.6622	0.347251	100
744	1.33797	0.220993	118	1.65035	0.206455	108	1.67332	0.34185	100
747	1.33841	0.220762	118	1.65445	0.2111	108	1.67617	0.34613	100
750	1.35571	0.222539	118	1.66058	0.207311	108	1.69346	0.371639	100

## Sheet: Figure 2C
WT	Serca2[S663A]
5.813	5.525
5.327	5.474
5.484	5.189
4.722	5.338
5.867	5.272
6.525	5.516
5.258	5.857
5.376	5.854
5.062	5.696
5.704	4.505
4.778	4.282
5.032	4.984
5.041	4.759
4.686	3.719
4.645	4.825
5.53	5.421
4.903	5.76
4.792	4.595
4.832	4.702
4.156	4.122
4.759	6.1
4.604	5.396
4.106	5.426
4.888	5.361
5.06	5.894
5.109	5.514
5.101	6.213
4.671	5.426
5.218	6.196
5.273	5.867
5.092	6.019
4.767	6.169
4.739	6.466
4.038	6.072
4.687	5.978
4.817	5.958
4.557	6.126
4.217	5.669
4.649	5.565
4.955	5.755
4.673	5.637
4.762	5.557
4.785	5.401
5.056	5.549
5.806	5.815
5.906	4.946
5.337	5.802
4.937	5.605
4.881	5.774
4.926	5.062
5.035	5.333
5.023	5.407
4.799	5.475
4.751	5.001
4.762	4.882
5.169	5.099
4.597	5.011
4.629	5.254
4.639	6.053
4.975	5.37
4.854	5.171
4.39	5.936
4.882	5.464
4.786	5.523
4.877	5.551
4.795	5.354
4.854	5.076
4.949	5.149
4.891	5.279
4.83	5.388
5.284	5.354
5.219	5.197
5.995	5.064
5.846	5.147
5.513	4.853
5.991	4.96
6.165	4.956
5.614	5.054
6.053	4.795
6.092	4.579
5.899	5.595
6.01	4.642
5.001	5.086
4.326	4.937
4.698	4.759
4.718	4.503
5.287	5.324
4.519	5.512
4.825	5.607
4.303	5.298
3.945	5.752
4.798	5.317
5.085	5.458
4.65	6.073
4.769	5.84
4.736	5.759
5.132	5.717
4.982	6.421
4.318	5.854
5.064	5.051
4.85	5.131
3.938	5.896
4.666	5.611
4.537	4.618
4.596	6.12
4.741	6.231
4.32	6.882
4.687	6.42
4.83
3.994
4.711
3.997
4.824
4.126
4.1
4.659
4.852

## Sheet: Figure 2D
WT	Serca2[S663A]	WT +TDZD8
0.243	0.18	0.431
0.191	0.231	0.735
0.161	0.317	0.492
0.31	0.578	0.747
0.912	0.653	0.416
0.751	0.186	0.555
0.124	0.434	0.663
0.17	0.572	0.601
0.564	0.09	0.576
0.603	0.088	0.788
0.197	0.304	0.222
0.246	0.552	0.427
0.301	0.138	0.327
0.59	0.139	0.373
1.109	0.162	0.533
1.021	0.202	0.396
0.415	0.347	0.366
0.314	0.134	0.293
0.964	0.083	0.203
0.435	0.074	0.559
0.544	0.157	0.487
0.56	0.02	0.615
0.785	0.377	0.316
0.236	0.199	0.33
0.538	0.155	0.38
0.338	0.482	0.294
0.337	0.463	0.408
0.821	0.098	0.935
0.691	0.106	0.855
0.824	0.425	0.551
0.386	0.51	0.387
0.774	0.196	0.13
0.567	0.444	0.353
0.466	0.175	0.402
0.418	0.222	0.272
0.547	0.234	0.337
0.491	0.514	0.64
0.572	0.169	0.886
0.257	0.286	0.364
0.484	0.086	0.427
1.447	0.079	0.423
1.259	0.17	0.434
0.388	0.303	0.425
0.634	0.185	0.277
0.691	0.093	0.58
0.563	0.158	0.162
0.502	0.082	0.29
0.932	0.136	0.282
0.986	0.074	0.297
1.251	0.29	0.366
0.496	0.288	0.241
0.719	0.212	0.13
0.592	0.134	0.14
0.401	0.075	0.177
0.936	1.039	0.139
0.693	0.417	0.605
0.687	0.174	0.446
1.059	0.924	0.351
1.368	0.618	0.427
1.315	0.807	0.622
1.193	0.59	0.607
1.067	0.297
0.987	1.051
0.423	0.269
0.212	0.865
0.213	0.114
0.245	0.789
0.699	0.185
0.205	0.311
1.139	0.879
0.557	0.351
0.552	0.602
0.734	0.319
0.427	0.482
0.578	0.595
0.133	0.457
0.079	0.711
0.303	0.519
0.523	0.278
0.357	0.178
0.264	0.211
0.503	1.331
0.798	0.261
0.785	0.268
0.707	0.24
0.686	0.101
0.587	0.283
0.522	0.136
0.892	0.733
0.573	1.061
0.57	0.78
0.422	0.523
0.509	0.662
0.28	0.271
0.521	0.423
0.444	0.257
0.552	0.177
0.482	0.433
0.415	0.564
0.491	0.547
0.724	0.82
0.749	0.801
0.603	0.514
0.385	0.27
0.408	0.689
0.241	1.177
0.813	1.214
0.342	1.193
0.456	0.907
1.172	0.286
0.428	0.687
0.494	0.997
0.662	1.459
0.597	0.612
0.774	0.28
0.995	0.809
0.653	0.942
0.288	0.375
0.307	0.622
0.62	0.841
0.753	0.964
0.725	0.48
0.644	0.695
0.573	0.698
0.615
0.624
0.688
0.527
0.748
0.558
0.715
0.868
0.883
0.752
0.286
0.318
0.676
0.72
0.956
0.351
0.496
0.452
0.359
0.57
0.436
0.49
0.251
0.435
0.701
0.376
0.406
0.327
0.52

## Sheet: Figure 2E
WT	Serca2[S663A]
5.833	2.222
5.768	1.898
5.625	1.98
5.897	2.07
5.579	2.019
5.858	2.065
5.976	2.109
6.107	2.538
5.76	2.473
6.291	1.755
5.263	2.147
5.747	1.948
6.082	2.162
6.29	2.28
4.679	2.312
4.328	1.915
4.588	1.921
4.962	1.907
4.671	1.961
5.152	2.302
4.837	1.924
4.651	2.061
5.676	5.18
4.699	4.365
4.906	4.385
4.803	4.881
5.971	4.639
6.627	5.369
6.254	4.998
5.949	5.807
5.825	4.891
5.924	5.617
5.355	5.149
6.186	4.729
6.649	4.334
5.718	4.315
5.983	4.464
5.932	4.433
5.488	4.714
7.104	4.873
5.937	4.587
5.732	4.454
5.713	2.895
6.952	5.073
6.552	4.083
6.325	4.531
6.273	3.91
6.237	3.752
7.537	4.76
6.426	3.554
7.246	4.855
7.114	3.168
6.098	4.473
6.042	3.583
6.435	3.493
5.76	2.69
5.537	4.365
6.696	3.867
6.101	3.895
5.927	2.826
5.866	2.526
6.422	3.894
5.871	4.527
6.039	2.767
6.049	4.016
6.575	4.545
7.685	3.397
7.366	5.677
6.944	4.968
6.996	5.097
6.513	4.983
6.314	5.082
6.449	4.692
6.321	5.796
6.326	6.042
6.992	5.648
7.707	5.098
6.854	6.159
6.298	5.778
5.901	5.804
6.711	5.436
7.206	5.168
7.215	4.948
6.671	5.151
6.501	5.292
6.774	6.007
6.335	5.779
6.56	5.596
6.816	5.21
6.677	5.308
5.943	5.614
5.975	5.452
6.157	5.634
5.725	5.131
5.583	5.8
6.19	5.664
5.592	5.551
5.497	4.653
5.899	4.88
5.853	5.337
5.368	5.57
7.085	5.133
6.267	5.389
5.794	6.211
6.227	6.42
6.575	5.864
6.225	5.911
7.134	6.481
5.851	5.948
5.867	6.088
6.436	6.287
6.976	6.324
6.581	5.598
6.7	5.061
7.262	6.443
5.942	5.921
5.769	6.052
5.706	5.264
5.711	5.694
5.787	6.347
6.551	5.491
6.403	6.328
5.884	6.421
6.673	5.218
5.885	6.772
5.995	6.481
5.717	6.505
6.019	5.878
5.909	6.477
5.688	5.185
6.315	7.036
6.27	5.971
6.557	5.041
5.656	4.819
5.989	6.263
5.984	6.371
5.934	5.571
6.135	5.926
6.299	6.216
6.292	6.005
6.555	6.585
4.779	6.402
4.771	5.744
4.629	5.847
5.149	5.789
4.724	5.325
4.918	5.775
5.316	5.433
5.164	5.658
4.948	6.84
5.633	6.864
4.535	6.765
4.414	6.214
4.344	5.101
4.829	6.659
4.563	6.6
4.601	6.55
5.654	6.265
4.788	6.529
4.949	6.495
4.864	4.83
6.99	5.785
6.851	6.292
6.936	6.077
7.064	6.513
7.494	6.401
6.996	5.62
6.475	5.624
6.707	5.483
6.53	5.497
7.073	5.339
7.097	6.739
7.394	6.241
6.371	5.675
6.545	6.525
6.882	6.15
6.478	6.651
6.818	6.107
7.323	6.219
7.571	5.272
6.709	4.982
6.381	6.027
6.557	6.648
6.25	6.417
7.248	6.41
6.848	6.313
6.892	6.236
6.838	6.307
7.259	5.811
5.764	5.928
5.975	5.846
5.882	5.407
6.002	4.708
6.08	4.603
6.142	4.663
6.599	4.441
6.177	6.371
5.808
5.83
6.51
6.446
7.055
6.886
5.834
7.161
6.015
6.37
6.542
5.937
5.663
7.247
5.944
6.267
7.155
6.119
5.647
5.365
6.079
6.329

## Sheet: Figure 2G
+SERCA2[WT]	+SERCA2[S663A]	+SERCA2[S663E]
0.000230115	0.00099665	4.93441e-05
0.00014651	0.00166735	0.00021892
5.2092e-05	0.00071914	0.00066216
0.00021401	0.00058823	0.00033803
0.00016073	0.00116296	-0.00011931
0.00026941	0.00303904	0.000249
0.00044445	0.00306133	0.00027409
0.0003127	0.00293396	0.000453004
0.00048995	0.00314039	0.000700341
0.00033849	0.00093499	0.000516077
0.0014163	0.00031577	0.000435896
0.00083859	0.00154569	0.00010553
0.00013141	0.00166005	0.00022734
-7.7318e-05	0.0019675	-0.000293074
1.5237e-05	0.0015644	-0.00028368
-7.0059e-05	0.00213794	0.00109599
1.9029e-05	0.00122073	0.00170836
2.9036e-05	0.00066682	0.00214512
-8.459e-05	0.00224222	0.0024632
0.00026759		0.00304447
0.00010684		0.00320525
0.00025103		0.00205724
-0.00015941		-0.00023359
-0.00027139		-4.2537e-05
0.0015566		0.00035816
0.00158052		0.00010742
0.00132945		-0.00040756
0.00140441		-0.00029063
0.00129055		-0.00028273
-0.00029096		-0.00024732
0.000639		8.2898e-06
0.00084671		-0.00017529
0.00050856		-0.00025582
0.00264105		0.00055027
0.00264571		0.00088352
0.00260019
0.00110784
0.00390953
0.00343431
0.00323597
0.00226614
0.00239289
0.00193096
0.00107098

[truncated: 29 more sheets: Figure 2H, Figure 3A, Figure 3B, Figure 3C, Figure 3D, Figure 3E, Figure 3G, Figure 3H, Figure 4B, Figure 4C, Figure 4D, Figure 4E, Figure 4H, Figure 5B, Figure 5C, Figure 5D, Figure 5E, Figure 5F, Figure 5G, Figure 5H …]
